# Supplementary material for: Effects of Vaccine Program against Pandemic Influenza A(H1N1) Virus, United States, 2009–2010
Source: Emerg Infect Dis. 2013 Mar;19(3):439–48. doi: 10.3201/eid1903.120394 (PMC3647645; doi:10.3201/eid1903.120394)
Supplement: Technical Appendix — Spreadsheet-based model to calculate the impact of a vaccination program against influenza A(H1N1)pdm09 virus in the United States. Model allows the user to adjust many of the input variables. [file 12-0394-Techapp-s1.xlsm]

## Sheet: Introduction
	A model to estimate the direct epidemiologic impact of the A(H1N1)pdm09 vaccine.
	Authors: Rebekah H. Borse, Sundar S. Shrestha, Anthony E. Fiore, Charisma Y. Atkins, James A. Singleton, Carolyn Furlow, and Martin I. Meltzer
	Affiliations: (Borse, RH; Atkins, CY; Meltzer, MI) National Center for Emerging and Zoonotic Infectious Diseases, Centers for Disease Control and Prevention, Atlanta, Georgia, USA.;
	(Shrestha, SS) National Center for Chronic Disease Prevention and Health Promotion, Centers for Disease Control and Prevention, Atlanta, Georgia, USA.;
	(Fiore, AE) Center for Global Health, Centers for Disease Control and Prevention, Atlanta, Georgia, USA.; (Singleton, JA; Furlow, C) National Center For Immunization and Respiratory Diseases, Centers for Disease Control and Prevention, Atlanta, Georgia, USA.
	Date: September 20, 2011
	Objective:	To estimate the number of medically attended cases, hospitalizations and deaths directly averted due to the pandemic influenza A (A(H1N1)pdm09) virus vaccination program in the United States.
	How to/How the model functions:
		1). Start with the number of doses administered.
		2). Enter the total number of medically attended cases, hospitalizations, and deaths that occurred during the pandemic.
		3). Enter the background input data (risk groups, population, proportion subclinical cases, vaccine effectiveness, breakdown of cases, hospitalizations, and deaths).
		4). The model takes the number of doses administered over time, multiplies the probability that someone did not
		have a prior infection, the multiplies by the probability that they will have an infection in the future, and then multiplies by the vaccine effectiveness.
		5). This estimates the number of medically attended cases (or hospitalizations or deaths) averted.
		6). Thesemedically attended cases are then added back into the epidemic curve (to account for the force of infection that occurred without a vaccination program).
		7). This full process is then repeated (steps 1-2 and 4-6) until the number of medically attended cases in the new epidemic curve minus the medically attended cases in the
		original epidemic curve equals the number of medically attended cases averted.
	Embedded assumptions:
		1). There is a 2 week delay in the time from vaccination to the time of vaccine protection.
		2). Two doses are required for children< 10 years. Only the second dose provides protection, two weeks after it is given.
		3). The probability of a prior medically attended or subclinical case for a vaccinated person is the same as that of the general population.
	MACROS MUST BE ENABLED/ SOLVER MUST BE INSTALLED
		1). In order to facilitate the precise estimation of the epidemic curve without a vaccination program, MACROS must be enabled.
		*This can be done when you first open the file at the top of your screen.
		2). The SOLVER ADD-IN must be installed in MS-Excel.
		* Click the MS Office button ,Excel Options, Add-Ins, Manage, Excel Add-Ins, Go. In the Add-Ins available box, select Solver Add-In, Click OK.
		3). Solver must be active in Visual Basic.
		* ALT-F11, Tools, References, click SOLVER, click OK.

## Sheet: Input data doses
	Enter the weekly cumulative A(H1N1)pdm09 doses administered.
	influenza week		cumulative number of doses	6 Months-9 Years	6 Months-9 Years	10-24, (10-17 all, 18-24 not pregnant)	Pregnant 18-64	25-64, High Risk, not pregnant	25-64, Health Care Worker, non-HR, not pregnant	25-64, Contact <6m, non-HCW, non-HR, not pregnant	25-64, non-Contact <6m, non-HCW, non-HR, not pregnant	65 Years+				week	influenza week	weekly number of doses (assuming a 2 week delay)	6 Months-9 Years	6 Months-9 Years	10-24, (10-17 all, 18-24 not pregnant)	Pregnant 18-64	25-64, High Risk, not pregnant	25-64, Health Care Worker, non-HR, not pregnant	25-64, Contact <6m, non-HCW, non-HR, not pregnant	25-64, non-Contact <6m, non-HCW, non-HR, not pregnant	65 Years+
	date	week		1st Dose	2nd Dose														1st Dose	2nd Dose
	2009-01-10	1	0													2009-01-10	1
	2009-01-17	2	0													2009-01-17	2
	2009-01-24	3	0													2009-01-24	3
	2009-01-31	4	0													2009-01-31	4	0	0	0	0	0	0	0	0	0	0
	2009-02-07	5	0													2009-02-07	5	0	0	0	0	0	0	0	0	0	0
	2009-02-14	6	0													2009-02-14	6	0	0	0	0	0	0	0	0	0	0
	2009-02-21	7	0													2009-02-21	7	0	0	0	0	0	0	0	0	0	0
	2009-02-28	8	0													2009-02-28	8	0	0	0	0	0	0	0	0	0	0
	2009-03-07	9	0													2009-03-07	9	0	0	0	0	0	0	0	0	0	0
	2009-03-14	10	0													2009-03-14	10	0	0	0	0	0	0	0	0	0	0
	2009-03-21	11	0													2009-03-21	11	0	0	0	0	0	0	0	0	0	0
	2009-03-28	12	0													2009-03-28	12	0	0	0	0	0	0	0	0	0	0
	2009-04-04	13	0													2009-04-04	13	0	0	0	0	0	0	0	0	0	0
	2009-04-11	14	0													2009-04-11	14	0	0	0	0	0	0	0	0	0	0
	2009-04-18	15	0													2009-04-18	15	0	0	0	0	0	0	0	0	0	0
	2009-04-25	16	0													2009-04-25	16	0	0	0	0	0	0	0	0	0	0
	2009-05-02	17	0													2009-05-02	17	0	0	0	0	0	0	0	0	0	0
	2009-05-09	18	0													2009-05-09	18	0	0	0	0	0	0	0	0	0	0
	2009-05-16	19	0													2009-05-16	19	0	0	0	0	0	0	0	0	0	0
	2009-05-23	20	0													2009-05-23	20	0	0	0	0	0	0	0	0	0	0
	2009-05-30	21	0													2009-05-30	21	0	0	0	0	0	0	0	0	0	0
	2009-06-06	22	0													2009-06-06	22	0	0	0	0	0	0	0	0	0	0
	2009-06-13	23	0													2009-06-13	23	0	0	0	0	0	0	0	0	0	0
	2009-06-20	24	0													2009-06-20	24	0	0	0	0	0	0	0	0	0	0
	2009-06-27	25	0													2009-06-27	25	0	0	0	0	0	0	0	0	0	0
	2009-07-04	26	0													2009-07-04	26	0	0	0	0	0	0	0	0	0	0
	2009-07-11	27	0													2009-07-11	27	0	0	0	0	0	0	0	0	0	0
	2009-07-18	28	0													2009-07-18	28	0	0	0	0	0	0	0	0	0	0
	2009-07-25	29	0													2009-07-25	29	0	0	0	0	0	0	0	0	0	0
	2009-08-01	30	0													2009-08-01	30	0	0	0	0	0	0	0	0	0	0
	2009-08-08	31	0													2009-08-08	31	0	0	0	0	0	0	0	0	0	0
	2009-08-15	32	0													2009-08-15	32	0	0	0	0	0	0	0	0	0	0
	2009-08-22	33	0													2009-08-22	33	0	0	0	0	0	0	0	0	0	0
	2009-08-29	34	0													2009-08-29	34	0	0	0	0	0	0	0	0	0	0
	2009-09-05	35	0													2009-09-05	35	0	0	0	0	0	0	0	0	0	0
	2009-09-12	36	0													2009-09-12	36	0	0	0	0	0	0	0	0	0	0
	2009-09-19	37	0													2009-09-19	37	0	0	0	0	0	0	0	0	0	0
	2009-09-26	38	0													2009-09-26	38	0	0	0	0	0	0	0	0	0	0
	2009-10-03	39	0													2009-10-03	39	0	0	0	0	0	0	0	0	0	0
	2009-10-10	40	2970991	835521		578226	170994	313671	282744	68721	363076	358038				2009-10-10	40	0	0	0	0	0	0	0	0	0	0
	2009-10-17	41	6536176	1838146		1272096	376186	690076	622036	151187	798766	787683				2009-10-17	41	0	0	0	0	0	0	0	0	0	0
	2009-10-24	42	10992661	3091428		2139435	632677	1160583	1046151	254269	1343379	1324739				2009-10-24	42	2970991	835521	0	578226	170994	313671	282744	68721	363076	358038
	2009-10-31	43	17944499	5013127	118562	3469353	1025963	1882026	1696461	412329	2178453	2148225				2009-10-31	43	3565185	1002625	0	693870	205192	376405	339292	82466	435690	429645
	2009-11-07	44	24238524	6526497	483410	4776443	1230336	2467318	2274687	573287	3116079	2790467				2009-11-07	44	4456485	1253282	0	867339	256491	470507	424115	103082	544613	537056
	2009-11-14	45	30532552	8039867	848259	6083534	1434710	3052610	2852913	734246	4053704	3432709				2009-11-14	45	6951838	1921699	118562	1329918	393286	721443	650310	158060	835074	823486
	2009-11-21	46	36826578	9553237	1213108	7390624	1639084	3637902	3431138	895205	4991330	4074950				2009-11-21	46	6294025	1513370	364848	1307090	204373	585292	578226	160958	937626	642242
	2009-11-28	47	43120605	11066608	1577957	8697714	1843458	4223194	4009364	1056163	5928955	4717192				2009-11-28	47	6294028	1513370	364849	1307091	204374	585292	578226	160959	937625	642242
	2009-12-05	48	47708688	11837474	2281668	9511233	1910584	4717225	4274738	1145717	6798875	5231174				2009-12-05	48	6294026	1513370	364849	1307090	204374	585292	578225	160959	937626	642241
	2009-12-12	49	52296774	12608340	2985380	10324753	1977711	5211256	4540113	1235270	7668794	5745157				2009-12-12	49	6294027	1513371	364849	1307090	204374	585292	578226	160958	937625	642242
	2009-12-19	50	56884857	13379206	3689091	11138273	2044837	5705286	4805487	1324824	8538714	6259139				2009-12-19	50	4588083	770866	703711	813519	67126	494031	265374	89554	869920	513982
	2009-12-26	51	61472940	14150072	4392802	11951792	2111964	6199317	5070861	1414378	9408633	6773121				2009-12-26	51	4588086	770866	703712	813520	67127	494031	265375	89553	869919	513983
	2010-01-03	52	64388293	14540725	4862375	12405654	2171118	6479567	5217339	1463489	10030786	7217240				2010-01-03	52	4588083	770866	703711	813520	67126	494030	265374	89554	869920	513982
	2010-01-10	1	67303642	14931379	5331947	12859515	2230273	6759817	5363816	1512599	10652938	7661358				2010-01-10	1	4588083	770866	703711	813519	67127	494031	265374	89554	869919	513982
	2010-01-17	2	70218995	15322032	5801520	13313376	2289428	7040067	5510294	1561710	11275091	8105477				2010-01-17	2	2915353	390653	469573	453862	59154	280250	146478	49111	622153	444119
	2010-01-24	3	73134347	15712686	6271092	13767237	2348583	7320318	5656771	1610821	11897243	8549596				2010-01-24	3	2915349	390654	469572	453861	59155	280250	146477	49110	622152	444118
	2010-01-31	4	76049699	16103339	6740665	14221099	2407738	7600568	5803248	1659932	12519396	8993714				2010-01-31	4	2915353	390653	469573	453861	59155	280250	146478	49111	622153	444119
	2010-02-07	5	77978555	16352938	7054639	14489139	2407738	7846240	5863382	1702241	12999160	9263078				2010-02-07	5	2915352	390654	469572	453861	59155	280251	146477	49111	622152	444119
	2010-02-14	6	79907410	16602536	7368613	14757179	2407738	8091912	5923516	1744550	13478924	9532442				2010-02-14	6	2915352	390653	469573	453862	59155	280250	146477	49111	622153	444118
	2010-02-21	7	81836268	16852134	7682587	15025220	2407738	8337584	5983651	1786859	13958689	9801806				2010-02-21	7	1928856	249599	313974	268040	0	245672	60134	42309	479764	269364
	2010-02-28	8	83765125	17101732	7996562	15293260	2407738	8583256	6043785	1829169	14438453	10071170				2010-02-28	8	1928855	249598	313974	268040	0	245672	60134	42309	479764	269364
	2010-03-07	9	84632927	17196439	8152797	15385525	2407738	8712608	6090450	1874348	14613436	10199586				2010-03-07	9	1928858	249598	313974	268041	0	245672	60135	42309	479765	269364
	2010-03-14	10	85500730	17291146	8309033	15477789	2407738	8841960	6137116	1919527	14788420	10328001				2010-03-14	10	1928857	249598	313975	268040	0	245672	60134	42310	479764	269364
	2010-03-21	11	86368533	17385853	8465268	15570054	2407738	8971313	6183782	1964706	14963403	10456416				2010-03-21	11	867802	94707	156235	92265	0	129352	46665	45179	174983	128416
	2010-03-28	12	87236334	17480560	8621503	15662318	2407738	9100665	6230448	2009885	15138386	10584831				2010-03-28	12	867803	94707	156236	92264	0	129352	46666	45179	174984	128415
	2019-04-04	13	87680108	17536309	8736865	15743228	2407738	9144343	6238640	2016746	15207153	10649086				2019-04-04	13	867803	94707	156235	92265	0	129353	46666	45179	174983	128415
	2010-04-11	14	88123880	17592057	8852226	15824137	2407738	9188021	6246832	2023608	15275919	10713342				2010-04-11	14	867801	94707	156235	92264	0	129352	46666	45179	174983	128415
	2010-04-18	15	88567652	17647806	8967588	15905046	2407738	9231698	6255024	2030469	15344686	10777597				2010-04-18	15	443774	55749	115362	80910	0	43678	8192	6861	68767	64255
																		443772	55748	115361	80909	0	43678	8192	6862	68766	64256
																		443772	55749	115362	80909	0	43677	8192	6861	68767	64255

## Sheet: Input data cases
	Enter the total number of A(H1N1)pdm09 clinical cases, by week.
	week	influenza week	Min. total cases	Mid. total cases	Max. total cases
	2009-01-10	1	0	0	0
	2009-01-17	2	0	0	0
	2009-01-24	3	0	0	0
	2009-01-31	4	0	0	0
	2009-02-07	5	0	0	0
	2009-02-14	6	0	0	0
	2009-02-21	7	0	0	0
	2009-02-28	8	0	0	0
	2009-03-07	9	0	0	0
	2009-03-14	10	0	0	0
	2009-03-21	11	0	0	0
	2009-03-28	12	0	0	0
	2009-04-04	13	0	0	0
	2009-04-11	14	120077	120077	120077
	2009-04-18	15	35606.5	35606.5	35606.5
	2009-04-25	16	65555.4	65555.4	65555.4
	2009-05-02	17	58322.4	58322.4	58322.4
	2009-05-09	18	77624.6	77624.6	77624.6
	2009-05-16	19	28387.5	28387.5	28387.5
	2009-05-23	20	82484.6	82484.6	82484.6
	2009-05-30	21	82383.3	82383.3	82383.3
	2009-06-06	22	246051	246051	246051
	2009-06-13	23	442478	442478	442478
	2009-06-20	24	552167	552167	552167
	2009-06-27	25	541266	541266	541266
	2009-07-04	26	295189	295189	295189
	2009-07-11	27	281296	281296	281296
	2009-07-18	28	68034.7	68034.7	68034.7
	2009-07-25	29	75900.7	75900.7	75900.7
	2009-08-01	30	220287	373786	479624
	2009-08-08	31	123916	156391	417850
	2009-08-15	32	200657	299026	391415
	2009-08-22	33	211120	297094	358383
	2009-08-29	34	397320	479463	718222
	2009-09-05	35	437992	626256	852847
	2009-09-12	36	1.44377e+06	1.67563e+06	2.17608e+06
	2009-09-19	37	763666	1.30285e+06	2.52951e+06
	2009-09-26	38	1.0679e+06	1.50851e+06	2.9945e+06
	2009-10-03	39	1.67878e+06	2.31969e+06	4.53196e+06
	2009-10-10	40	2.42392e+06	4.46154e+06	6.37851e+06
	2009-10-17	41	3.52196e+06	6.5492e+06	8.18448e+06
	2009-10-24	42	4.85718e+06	7.1203e+06	8.64751e+06
	2009-10-31	43	6.03084e+06	6.29721e+06	8.89484e+06
	2009-11-07	44	4.98298e+06	5.89965e+06	8.37348e+06
	2009-11-14	45	3.50504e+06	5.01318e+06	7.19067e+06
	2009-11-21	46	1.85517e+06	3.35029e+06	5.44536e+06
	2009-11-28	47	1.20601e+06	1.76717e+06	3.96497e+06
	2009-12-05	48	914363	1.02061e+06	2.21415e+06
	2009-12-12	49	577358	804901	1.23428e+06
	2009-12-19	50	563849	646358	821617
	2009-12-26	51	469327	612204	702553
	2010-01-03	52	466349	619080	699973
	2010-01-10	1	319991	418803	533296
	2010-01-17	2	290407	520390	756906
	2010-01-24	3	388526	486566	684341
	2010-01-31	4	177245	356400	445050
	2010-02-07	5	308179	493448	586200
	2010-02-14	6	218320	286709	644905
	2010-02-21	7	227364	319705	483871
	2010-02-28	8	176165	304445	356401
	2010-03-07	9	72348.5	261805	314509
	2010-03-14	10	75090	121042	165614
	2010-03-21	11	10425.8	253807	773013
	2010-03-28	12	10425.8	253807	773013
	2019-04-04	13	10425.8	253807	773013
	2010-04-11	14	10425.8	253807	773013
	2010-04-18	15	0	0	0

## Sheet: Input data hosp
	Enter the total number of A(H1N1)pdm09 hospitalizations, by week.
	week	influenza week	Min. total hospitalizations	Mid. total hospitalizations	Max. total hospitalizations
	2009-01-10	1	0	0	0
	2009-01-17	2	0	0	0
	2009-01-24	3	0	0	0
	2009-01-31	4	0	0	0
	2009-02-07	5	0	0	0
	2009-02-14	6	0	0	0
	2009-02-21	7	0	0	0
	2009-02-28	8	0	0	0
	2009-03-07	9	0	0	0
	2009-03-14	10	0	0	0
	2009-03-21	11	0	0	0
	2009-03-28	12	0	0	0
	2009-04-04	13	0	0	0
	2009-04-11	14	541.382	541.382	541.382
	2009-04-18	15	160.536	160.536	160.536
	2009-04-25	16	295.564	295.564	295.564
	2009-05-02	17	262.953	262.953	262.953
	2009-05-09	18	349.979	349.979	349.979
	2009-05-16	19	127.988	127.988	127.988
	2009-05-23	20	371.891	371.891	371.891
	2009-05-30	21	371.434	371.434	371.434
	2009-06-06	22	1109.35	1109.35	1109.35
	2009-06-13	23	1994.96	1994.96	1994.96
	2009-06-20	24	2489.51	2489.51	2489.51
	2009-06-27	25	2440.36	2440.36	2440.36
	2009-07-04	26	1330.89	1330.89	1330.89
	2009-07-11	27	1268.26	1268.26	1268.26
	2009-07-18	28	306.742	306.742	306.742
	2009-07-25	29	342.207	342.207	342.207
	2009-08-01	30	993.222	1685.31	2162.51
	2009-08-08	31	558.709	705.133	1883.99
	2009-08-15	32	904.714	1348.24	1764.8
	2009-08-22	33	951.893	1339.53	1615.87
	2009-08-29	34	1791.43	2161.79	3238.29
	2009-09-05	35	1974.81	2823.66	3845.31
	2009-09-12	36	6509.64	7555.06	9811.5
	2009-09-19	37	3443.21	5874.26	11405
	2009-09-26	38	4814.95	6801.57	13501.6
	2009-10-03	39	7569.28	10459	20433.7
	2009-10-10	40	10928.9	20116.1	28759.4
	2009-10-17	41	15879.8	29529	36902.1
	2009-10-24	42	21900	32103.9	38989.8
	2009-10-31	43	27191.8	28392.8	40105
	2009-11-07	44	22467.2	26600.3	37754.2
	2009-11-14	45	15803.5	22603.4	32421.2
	2009-11-21	46	8364.56	15105.7	24552
	2009-11-28	47	5437.65	7967.78	17877.2
	2009-12-05	48	4122.67	4601.7	9983.12
	2009-12-12	49	2603.18	3629.13	5565.09
	2009-12-19	50	2542.28	2914.29	3704.5
	2009-12-26	51	2116.1	2760.3	3167.66
	2010-01-03	52	2102.67	2791.3	3156.03
	2010-01-10	1	1442.77	1888.29	2404.52
	2010-01-17	2	1309.39	2346.33	3412.73
	2010-01-24	3	1751.78	2193.83	3085.55
	2010-01-31	4	799.16	1606.93	2006.64
	2010-02-07	5	1389.52	2224.85	2643.05
	2010-02-14	6	984.357	1292.71	2907.74
	2010-02-21	7	1025.14	1441.48	2181.67
	2010-02-28	8	794.293	1372.68	1606.94
	2010-03-07	9	326.204	1180.42	1418.06
	2010-03-14	10	338.565	545.753	746.719
	2010-03-21	11	47.0078	1144.36	3485.35
	2010-03-28	12	47.0078	1144.36	3485.35
	2019-04-04	13	47.0078	1144.36	3485.35
	2010-04-11	14	47.0078	1144.36	3485.35
	2010-04-18	15	0	0	0

## Sheet: Input data death
	Enter the total number of A(H1N1)pdm09 deaths, by influenza week.
	week	influenza week	Min. total deaths	Mid. total deaths	Max. total deaths
	2009-01-10	1	0	0	0
	2009-01-17	2	0	0	0
	2009-01-24	3	0	0	0
	2009-01-31	4	0	0	0
	2009-02-07	5	0	0	0
	2009-02-14	6	0	0	0
	2009-02-21	7	0	0	0
	2009-02-28	8	0	0	0
	2009-03-07	9	0	0	0
	2009-03-14	10	0	0	0
	2009-03-21	11	0	0	0
	2009-03-28	12	0	0	0
	2009-04-04	13	0	0	0
	2009-04-11	14	20.2959	20.2959	20.2959
	2009-04-18	15	6.01834	6.01834	6.01834
	2009-04-25	16	11.0804	11.0804	11.0804
	2009-05-02	17	9.85787	9.85787	9.85787
	2009-05-09	18	13.1204	13.1204	13.1204
	2009-05-16	19	4.79816	4.79816	4.79816
	2009-05-23	20	13.9419	13.9419	13.9419
	2009-05-30	21	13.9247	13.9247	13.9247
	2009-06-06	22	41.5885	41.5885	41.5885
	2009-06-13	23	74.7893	74.7893	74.7893
	2009-06-20	24	93.3294	93.3294	93.3294
	2009-06-27	25	91.4869	91.4869	91.4869
	2009-07-04	26	49.894	49.894	49.894
	2009-07-11	27	47.5458	47.5458	47.5458
	2009-07-18	28	11.4995	11.4995	11.4995
	2009-07-25	29	12.829	12.829	12.829
	2009-08-01	30	40.0581	67.9712	87.2174
	2009-08-08	31	22.5336	28.4391	75.9841
	2009-08-15	32	36.4885	54.3765	71.1771
	2009-08-22	33	38.3913	54.0252	65.1703
	2009-08-29	34	72.2509	87.188	130.605
	2009-09-05	35	91.2976	129.98	176.463
	2009-09-12	36	300.947	347.777	450.254
	2009-09-19	37	159.183	270.406	523.382
	2009-09-26	38	222.6	313.093	619.593
	2009-10-03	39	349.935	481.453	937.708
	2009-10-10	40	505.256	925.994	1319.78
	2009-10-17	41	734.139	1359.29	1693.45
	2009-10-24	42	1012.46	1477.82	1789.26
	2009-10-31	43	1257.1	1306.99	1840.43
	2009-11-07	44	1038.68	1224.47	1732.56
	2009-11-14	45	730.611	1040.49	1487.82
	2009-11-21	46	386.702	695.353	1126.7
	2009-11-28	47	251.388	366.776	820.393
	2009-12-05	48	190.595	211.827	458.129
	2009-12-12	49	120.348	167.057	255.384
	2009-12-19	50	117.532	134.152	170.001
	2009-12-26	51	97.8294	127.063	145.365
	2010-01-03	52	97.2086	128.49	144.831
	2010-01-10	1	66.7008	86.9227	110.344
	2010-01-17	2	60.5343	108.007	156.612
	2010-01-24	3	80.9868	100.987	141.597
	2010-01-31	4	36.946	73.971	92.0853
	2010-02-07	5	64.2387	102.415	121.291
	2010-02-14	6	45.5079	59.5065	133.437
	2010-02-21	7	47.3931	66.3549	100.118
	2010-02-28	8	36.721	63.1877	73.743
	2010-03-07	9	15.0807	54.3377	65.0752
	2010-03-14	10	15.6522	25.1223	34.2672
	2010-03-21	11	2.17322	52.6777	159.944
	2010-03-28	12	2.17322	52.6777	159.944
	2019-04-04	13	2.17322	52.6777	159.944
	2010-04-11	14	2.17322	52.6777	159.944
	2010-04-18	15	0	0	0

## Sheet: Input data breakdown
	Enter the input data in the white cells.
	Population sub-groups	6 Months-9 Years	10-24, (10-17 all, 18-24 not pregnant)	Pregnant 18-64	25-64, High Risk, not pregnant	25-64, Health Care Worker, non-HR, not pregnant	25-64, Contact <6m, non-HCW, non-HR, not pregnant	25-64, non-Contact <6m, non-HCW, non-HR, not pregnant	65 Years+	Total
	population	3.94291e+07	5.96848e+07	5.57878e+06	3.39494e+07	1.74519e+07	8.93372e+06	9.62358e+07	3.799e+07	2.99253e+08
	proportion of A(H1N1)pdm09 clinical cases	0.201395	0.2234	0.022	0.135	0.056	0.025	0.239506	0.0976995	1
	clinical cases per 100,000 population (mid)	31074.5	22771.5	23991.4	24192.2	19521.7	17024.8	15141	15645.8	14458.6
	proportion of A(H1N1)pdm09 hospitalizations	0.19734	0.2234	0.022	0.135	0.056	0.025	0.241872	0.0993872	1
	hospitalizations per 100,000 population (mid)	137.288	102.672	108.172	109.077	88.0191	76.7609	68.9417	71.7619	65.1907
	proportion of A(H1N1)pdm09 deaths	0.060175	0.08	0.0398069	0.24	0.09	0.06	0.3	0.130018	1
	deaths per 100,000 population (mid)	1.90281	1.67118	8.89644	8.81406	6.42978	8.37367	3.88671	4.26709	2.96337
	Vaccine effectiveness (against clinical cases, hospitalizations and deaths)	0.62	0.62	0.62	0.62	0.62	0.62	0.62	0.43	N/A
	Subclinical cases as a proportion of all seroprevalent cases	0.3

## Sheet: model_check
	Model check
	Run the SOLVER program, if needed, to improve the precision of the epidemic curve without a vaccination program.
	SOLVER needs to be run, unless the new epidemic curve, minus the cases averted, minus the old epidemic curve equals 0.
	WARNING- This program can take some time. Be prepared to sit back for 5-10 mins. and relax after you begin the SOLVER program.
		Sometimes, you need to run SOLVER multiple times to get the precise epidemic curve without a vaccination program.
	Clinical Cases (Summary)			min	mid	max
		Epidemic curve (without a vaccination program)		4.39808e+07	6.18669e+07	9.07777e+07		You do not need to run SOLVER.
		Clinical Cases averted		712908	1.02916e+06	1.45893e+06
		Epidemic curve (with a vaccination program)		4.32679e+07	6.08377e+07	8.93188e+07
		Difference		1.63913e-06	-2.91318e-05	2.51383e-05
	Hospitalizations (Summary)			min	mid	max
		Epidemic curve (without a vaccination program)		199009	280544	413112		You do not need to run SOLVER.
		Hospitalizations averted		3923.18	6240.09	10392.9
		Epidemic curve (with a vaccination program)		195085	274304	402719
		Difference		0.000117045	0.000123	0.000132
	Deaths (Summary)			min	mid	max
		Epidemic curve (without a vaccination program)		9069.37	12782.8	18825.9		You do not need to run SOLVER.
		Deaths averted		201.367	314.846	519.937
		Epidemic curve (with a vaccination program)		8868	12468	18306
		Difference		2.95048e-05	3.98296e-05	7.05001e-05

## Sheet: summary_model_assumptions
	Summary of input data and model assumptions
		Population	Percent vaccinated	Doses required to achieve effectiveness	Time (weeks) from administration (full coverage) until effectiveness is achieved	Assumed effectiveness against clinical cases, hospitalizations, and deaths	Subclinical cases as a proportion of all seropostive cases
	6 Months-9 Years	3.94291e+07	45% 1st dose	2	2	0.62	0.3
			23% 2nd dose	(with a 4 week interval between doses)
	10-24, (10-17 all, 18-24 not pregnant)	5.96848e+07	0.266484	1	2	0.62	0.3
	Pregnant 18-64	5.57878e+06	0.431588	1	2	0.62	0.3
	25-64, High Risk, not pregnant	3.39494e+07	0.271925	1	2	0.62	0.3
	25-64, Health Care Worker, non-HR, not pregnant	1.74519e+07	0.358415	1	2	0.62	0.3
	25-64, Contact <6m, non-HCW, non-HR, not pregnant	8.93372e+06	0.227282	1	2	0.62	0.3
	25-64, non-Contact <6m, non-HCW, non-HR, not pregnant	9.62358e+07	0.159449	1	2	0.62	0.3
	65 Years+	3.799e+07	0.283696	1	2	0.43	0.3
	Total	2.99253e+08	0.265995	1-2	2	N/A	0.3

## Sheet: results_tables
	Results
	Clinical Cases	Estimated number of clinical cases without a vaccination program			Estimated number of clinical cases averted due to a vaccination program			Number of doses administered to avoid one clinical case
	6 Months-9 Years		1.23339e+07			81518.5			326.495
		(8,766,004 - 18,088,655)			(52,081 - 100,349)			(265 - 511)
	10-24, (10-17 all, 18-24 not pregnant)		1.38919e+07			300724			52.8892
		(9,879,008 - 20,374,801)			(212,953 - 420,991)			(38 - 75)
	Pregnant 18-64		1.41003e+06			71601.4			33.627
		(1,004,978 - 2,062,896)			(53,084 - 97,884)			(25 - 45)
	25-64, High Risk, not pregnant		8.37805e+06			164958			55.9639
		(5,957,746 - 12,286,626)			(116,575 - 228,593)			(40 - 79)
	25-64, Health Care Worker, non-HR, not pregnant		3.53034e+06			123427			50.678
		(2,510,291 - 5,178,995)			(87,287 - 177,144)			(35 - 72)
	25-64, Contact <6m, non-HCW, non-HR, not pregnant		1.55001e+06			29063.3			69.8638
		(1,101,603 - 2,276,098)			(19,904 - 43,129)			(47 - 102)
	25-64, non-Contact <6m, non-HCW, non-HR, not pregnant		1.47343e+07			163327			93.9504
		(10,470,235 - 21,640,930)			(107,305 - 248,548)			(62 - 143)
	65 Years+		6.03835e+06			94538.2			114.003
		(4,290,972 - 8,868,687)			(63,719 - 142,293)			(76 - 169)
	Total		6.18669e+07			1.02916e+06			86.0584
		(43,980,837 - 90,777,687)			(712,908 - 1,458,930)			(61 - 124)
	Hospitalizations	Estimated number of hospitalizations without a vaccination program			Estimated number of hospitalizations averted due to a vaccination program			Number of doses administered to avoid one hospitalization
	6 Months-9 Years		54745.5			614.205			43333.1
		(38,826 - 80,563)			(328 - 1,090)			(24,421 - 81,227)
	10-24, (10-17 all, 18-24 not pregnant)		63117.3			1837.79			8654.45
		(44,761 - 92,999)			(1,179 - 3,032)			(5,246 - 13,489)
	Pregnant 18-64		6480.88			446.194			5396.16
		(4,590 - 9,582)			(298 - 722)			(3,336 - 8,072)
	25-64, High Risk, not pregnant		38060			1028.92			8972.24
		(26,990 - 56,074)			(653 - 1,707)			(5,409 - 14,132)
	25-64, Health Care Worker, non-HR, not pregnant		16081.8			720.726			8678.78
		(11,394 - 23,734)			(469 - 1,181)			(5,294 - 13,324)
	25-64, Contact <6m, non-HCW, non-HR, not pregnant		7020.33			162.725			12477.9
		(4,981 - 10,338)			(104 - 270)			(7,528 - 19,516)
	25-64, non-Contact <6m, non-HCW, non-HR, not pregnant		67248.9			902.359			17005.1
		(47,743 - 98,922)			(558 - 1,516)			(10,124 - 27,524)
	65 Years+		27789.5			527.173			20444.1
		(19,723 - 40,901)			(334 - 876)			(12,305 - 32,278)
	Total		280544			6240.09			14193.3
		(199,009 - 413,112)			(3,923 - 10,393)			(8,522 - 22,575)
	Deaths	Estimated number of deaths without a vaccination program			Estimated number of deaths averted due to a vaccination program			Number of doses administered to avoid one death
	6 Months-9 Years		758.883			8.62138			3.08714e+06
		(538 - 1,117)			(5 - 15)			(1,745,154 - 5,761,939)
	10-24, (10-17 all, 18-24 not pregnant)		1027.73			30.2946			525012
		(729 - 1,514)			(20 - 50)			(319,229 - 814,797)
	Pregnant 18-64		533.477			37.1641			64786.7
		(378 - 789)			(25 - 60)			(40,177 - 96,492)
	25-64, High Risk, not pregnant		3076.52			84.2019			109638
		(2,182 - 4,533)			(54 - 139)			(66,300 - 171,951)
	25-64, Health Care Worker, non-HR, not pregnant		1175.44			53.3198			117312
		(833 - 1,735)			(35 - 87)			(71,786 - 179,325)
	25-64, Contact <6m, non-HCW, non-HR, not pregnant		766.058			17.9775			112945
		(544 - 1,128)			(12 - 30)			(68,351 - 175,889)
	25-64, non-Contact <6m, non-HCW, non-HR, not pregnant		3791.92			51.5202			297838
		(2,692 - 5,578)			(32 - 86)			(177,870 - 479,999)
	65 Years+		1652.81			31.746			339494
		(1,173 - 2,433)			(20 - 53)			(204,961 - 533,711)
	Total		12782.8			314.846			281305
		(9,069 - 18,826)			(201 - 520)			(170,343 - 439,832)

## Sheet: timeline
Timeline
Week ending	2009-10 H1N1 Epidemic curve (mid estimate- medically attended cases)		Cases averted (mid estimate)		Doses administered
2009-04-11	120077		0		0
2009-04-18	35606.5		0		0
2009-04-25	65555.4		0		0
2009-05-02	58322.4		0		0
2009-05-09	77624.6		0		0
2009-05-16	28387.5		0		0
2009-05-23	82484.6		0		0
2009-05-30	82383.3		0		0
2009-06-06	246051		0		0
2009-06-13	442478		0		0
2009-06-20	552167		0		0
2009-06-27	541266		0		0
2009-07-04	295189		0		0
2009-07-11	281296		0		0
2009-07-18	68034.7		0		0
2009-07-25	75900.7		0		0
2009-08-01	373786		0		0
2009-08-08	156391		0		0
2009-08-15	299026		0		0
2009-08-22	297094		0		0
2009-08-29	479463		0		0
2009-09-05	626256		0		0
2009-09-12	1.67563e+06		0		0
2009-09-19	1.30285e+06		0		0
2009-09-26	1.50851e+06		0		0
2009-10-03	2.31969e+06		0		0
2009-10-10	4.46154e+06		0		2970991
2009-10-17	6.5492e+06		0		3565185
2009-10-24	7.1203e+06		139204		4456485
2009-10-31	6.29721e+06		130611		6951838
2009-11-07	5.89965e+06		125115		6294025
2009-11-14	5.01318e+06		145470		6294028
2009-11-21	3.35029e+06		99758.9		6294026
2009-11-28	1.76717e+06		73970.4		6294027
2009-12-05	1.02061e+06		60394.3		4588083
2009-12-12	804901		52406.7		4588086
2009-12-19	646358		37546.7		4588083
2009-12-26	612204		33519.4		4588083
2010-01-03	619080		29744		2915353
2010-01-10	418803		26031.5		2915349
2010-01-17	520390		15146.8		2915353
2010-01-24	486566		13181.5		2915352
2010-01-31	356400		11370.2		2915352
2010-02-07	493448		10025.1		1928856
2010-02-14	286709		8226.94		1928855
2010-02-21	319705		4771.21		1928858
2010-02-28	304445		4002.09		1928857
2010-03-07	261805		3275.23		867802
2010-03-14	121042		2655.22		867803
2010-03-21	253807		1095.19		867803
2010-03-28	253807		819.174		867801
2019-04-04	253807		544.643		443774
2010-04-11	253807		271.586		443772

[truncated: 29 more sheets: results_tables (2), min cases averted (1), mid cases averted (1), max cases averted (1), min cases averted (2), mid cases averted (2), max cases averted (2), min cases averted (3), mid cases averted (3), max cases averted (3), min hosp averted (1), mid hosp averted (1), max hosp averted (1), min hosp averted (2), mid hosp averted (2), max hosp averted (2), min hosp averted (3), mid hosp averted (3), max hosp averted (3), min death averted (1) …]
